# Supplementary material for: Imatinib treatment improves hyperglycaemic dysregulation in severe COVID-19: a secondary analysis of blood biomarkers in a randomised controlled trial
Source: Crit Care. 2024 Feb 29;28:65. doi: 10.1186/s13054-024-04829-y (PMC10905916; doi:10.1186/s13054-024-04829-y)
Supplement: Supplementary file 1 — Additional file 1. Supplementary table 1. Effect of imatinib on the abundance of glucoregulatory proteins. [file 13054_2024_4829_MOESM1_ESM.xlsx]

## Sheet: Blad1
Supplementary table 1. Effect of imatinib on the abundance of glucoregulatory proteins
Human target or analyte	UniProt ID	GeneID	Difference between imatinib and placebo at baseline			Difference between imatinib and placebo at follow-up			Different course over time (time × treatment interaction)
			Estimate	p-value	adjusted p-value	Estimate	p-value	adjusted p-value	Estimate	p-value	adjusted p-value
Mitogen-activated protein kinase 8 (JNK1)	P45983	MAPK8	0.0615108	0.126258	0.46876	-0.427542	1.48982e-22	5.06538e-21	-0.489053	2.51229e-20	8.54178e-19
Mitogen-activated protein kinase 9 (JNK2)	P45984	MAPK9	0.016915	0.707179	0.80147	-0.374359	7.59117e-15	1.2905e-13	-0.391274	6.41855e-11	1.09115e-09
Adiponectin	Q15848	ADIPOQ	0.0781297	0.290474	0.519795	0.211753	0.00468762	0.0265632	0.133623	0.0010877	0.0123273
Interleukin-6	P05231	IL6	-0.198749	0.0677082	0.46876	-0.533583	2.30648e-06	2.61401e-05	-0.334834	0.00358606	0.0262347
Retinol-binding protein 4	P02753	RBP4	-0.076959	0.151439	0.46876	0.104662	0.0587565	0.199772	0.181621	0.00385804	0.0262347
Leptin	P41159	LEP	-0.215539	0.0944037	0.46876	0.107206	0.414679	0.640868	0.322745	0.00605647	0.03432
Angiotensinogen	P01019	AGT	0.0677831	0.118301	0.46876	0.194996	1.52896e-05	0.000129962	0.127213	0.00912761	0.0443341
Pancreatic alpha-amylase	P04746	AMY2A	-0.0500195	0.562102	0.735056	0.133181	0.131802	0.34333	0.1832	0.0262935	0.111747
Angiopoietin-1	Q15389	ANGPT1	0.070868	0.168952	0.46876	0.186432	0.000470667	0.00320054	0.115564	0.0413198	0.156097
Glucagon	P01275	GCG	0.172069	0.0886028	0.46876	-0.0994589	0.341696	0.580882	-0.271528	0.0516319	0.175548
AMP Kinase (alpha1beta1gamma1)	Q13131|Q9Y478|P54619	PRKAA1|PRKAB1|PRKAG1	0.0190137	0.535744	0.728612	0.052434	0.0929628	0.28734	0.0334203	0.144757	0.447432
Endothelin-1	P05305	EDN1	-0.0335964	0.198474	0.46876	-0.000449048	0.986623	0.986623	0.0331474	0.216358	0.490412
Beta-klotho	Q86Z14	KLB	0.0946115	0.245104	0.481366	0.21411	0.0108973	0.0529299	0.119499	0.195002	0.490412
Gastric inhibitory polypeptide	P09681	GIP	-0.0259777	0.666998	0.781998	-0.122867	0.0492069	0.185893	-0.096889	0.182468	0.490412
Matrix metalloproteinase-9	P14780	MMP9	0.00723558	0.941331	0.949668	0.145274	0.151469	0.34333	0.138038	0.202095	0.490412
Peroxisome proliferator-activated receptor alpha	Q07869	PPARA	-0.0319055	0.647709	0.781998	0.0305132	0.667975	0.783143	0.0624186	0.290791	0.617932
Angiotensin-converting enzyme 2	Q9BYF1	ACE2	0.0554471	0.158659	0.46876	0.0104272	0.79674	0.902972	-0.0450199	0.312727	0.625454
Interleukin-10	P22301	IL10	0.132963	0.078169	0.46876	0.171597	0.0243788	0.10361	0.0386338	0.353772	0.657343
Insulin	P01308	INS	0.0218051	0.812328	0.888115	-0.0736968	0.436518	0.645288	-0.0955019	0.367339	0.657343
Renin	P00797	REN	-0.20965	0.0382991	0.46876	-0.15212	0.141103	0.34333	0.0575299	0.545131	0.746138
Advanced glycosylation end product-specific receptor, soluble	Q15109	AGER	-0.173933	0.220593	0.46876	-0.071279	0.624396	0.758195	0.102654	0.479367	0.746138
Tumor necrosis factor	P01375	TNF	-0.0406063	0.170971	0.46876	-0.0209092	0.490727	0.667389	0.0196971	0.492451	0.746138
Vascular endothelial growth factor B	P49765	VEGFB	-0.0833418	0.216073	0.46876	-0.0976464	0.148935	0.34333	-0.0143047	0.561107	0.746138
Interleukin-8	P10145	CXCL8	-0.0769484	0.254841	0.481366	-0.0368782	0.594924	0.749164	0.0400702	0.570576	0.746138
AMP Kinase (alpha2beta2gamma1)	P54646|O43741|P54619	PRKAA2|PRKAB2|PRKAG1	0.0776952	0.352675	0.56082	0.0182134	0.832954	0.913562	-0.0594819	0.562712	0.746138
Pancreatic hormone	P01298	PPY	-0.0501196	0.601094	0.756933	-0.10505	0.284176	0.536777	-0.0549305	0.54241	0.746138
Interleukin-1 beta	P01584	IL1B	0.036928	0.477781	0.706285	0.0572211	0.279408	0.536777	0.0202931	0.619629	0.780273
Jun dimerization protein 2	Q8WYK2	JDP2	0.0382306	0.209697	0.46876	0.0282845	0.364943	0.590859	-0.00994612	0.742127	0.901154
Peroxisome proliferator activated receptor gamma	P37231	PPARG	-0.056107	0.089603	0.46876	-0.0457359	0.180622	0.383823	0.0103711	0.802201	0.926719
Angiopoietin-2	O15123	ANGPT2	-0.0714451	0.347916	0.56082	-0.0551364	0.480065	0.667389	0.0163086	0.833771	0.926719
Tumor necrosis factor	P01375	TNF	-0.00578439	0.835873	0.888115	-0.0015782	0.955629	0.986623	0.00420619	0.844949	0.926719
Resistin	Q9HD89	RETN	0.0513105	0.362883	0.56082	0.0563397	0.332246	0.580882	0.00502917	0.937304	0.972901
Interferon gamma	P01579	IFNG	0.0356262	0.52349	0.728612	0.0320437	0.579706	0.749164	-0.00358243	0.962523	0.972901
Leptin receptor, soluble	P48357	LEPR	0.00519578	0.949668	0.949668	0.00354798	0.965946	0.986623	-0.0016478	0.972901	0.972901
